# Supplementary material for: Prognostic value of LPAR1 expression and methylation in low-grade gliomas: a meta-analysis of TCGA and CGGA datasets and functional validation
Source: BMC Cancer. 2025 Dec 30;26:161. doi: 10.1186/s12885-025-15406-z (PMC12859871; doi:10.1186/s12885-025-15406-z)
Supplement: Supplementary file 1 — Supplementary Material 1. [file 12885_2025_15406_MOESM1_ESM.xlsx]

## Sheet: GSE
ID_REF	Group	LPAR1
GSM405200	control 7	8.56022
GSM405201	glioma 8	10.5674
GSM405202	glioma 9	9.94218
GSM405203	glioma 11	9.85908
GSM405204	glioma 13	10.4281
GSM405205	glioma 20	10.008
GSM405206	glioma 21	10.0477
GSM405207	glioma 23	9.93931
GSM405208	glioma 25	10.1732
GSM405209	control 31	8.47445
GSM405210	glioma 40	10.2114
GSM405211	glioma 53	10.1449
GSM405212	glioma 55	10.2266
GSM405213	glioma 56	10.2104
GSM405214	glioma 60	10.3655
GSM405215	glioma 62	10.7104
GSM405216	glioma 63	8.97008
GSM405217	glioma 64	9.8121
GSM405218	glioma 66	10.6847
GSM405219	glioma 67	10.707
GSM405220	glioma 72	11.0825
GSM405221	glioma 73	10.2877
GSM405222	glioma 77	10.0291
GSM405223	glioma 80	10.0666
GSM405224	glioma 81	10.0242
GSM405225	glioma 82	9.76659
GSM405226	glioma 83	9.64494
GSM405227	glioma 84	10.1383
GSM405228	glioma 87	10.1049
GSM405229	glioma 89	10.1271
GSM405230	glioma 90	10.0168
GSM405231	glioma 92	10.5571
GSM405232	glioma 98	10.3892
GSM405233	glioma 99	10.6155
GSM405234	glioma 101	10.206
GSM405235	glioma 104	10.3554
GSM405236	glioma 105	10.3571
GSM405237	glioma 107	10.1057
GSM405238	glioma 111	9.62944
GSM405239	glioma 112	10.8036
GSM405240	glioma 113	9.27751
GSM405241	glioma 117	10.1294
GSM405242	glioma 119	10.2821
GSM405243	glioma 120	10.51
GSM405244	glioma 123	9.23525
GSM405245	glioma 126	9.81937
GSM405246	glioma 130	10.4668
GSM405247	glioma 131	10.0562
GSM405248	glioma 132	10.542
GSM405249	glioma 133	9.71515
GSM405250	glioma 134	9.69545
GSM405251	glioma 136	9.51414
GSM405252	glioma 138	10.1764
GSM405253	glioma 139	10.7246
GSM405254	glioma 141	10.3662
GSM405255	glioma 142	11.1929
GSM405256	glioma 143	9.26806
GSM405257	glioma 144	10.091
GSM405258	glioma 147	9.52924
GSM405259	glioma 148	9.89272
GSM405260	glioma 149	10.3604
GSM405261	glioma 150	10.2058
GSM405262	glioma 152	10.6073
GSM405263	glioma 155	10.5471
GSM405264	glioma 157	10.7337
GSM405265	glioma 158	9.86084
GSM405266	glioma 161	9.91364
GSM405267	glioma 162	9.46841
GSM405268	glioma 163	10.691
GSM405269	glioma 164	9.7875
GSM405270	glioma 168	10.2771
GSM405271	glioma 169	9.71767
GSM405272	glioma 170	11.493
GSM405273	glioma 171	10.5976
GSM405274	glioma 172	9.94247
GSM405275	glioma 173	9.30903
GSM405276	glioma 174	10.5299
GSM405277	glioma 176	9.84713
GSM405278	glioma 178	9.59435
GSM405279	glioma 179	11.3297
GSM405280	glioma 180	10.0448
GSM405281	glioma 182	9.99065
GSM405282	glioma 183	10.4799
GSM405283	glioma 185	9.87844
GSM405284	glioma 186	10.7774
GSM405285	glioma 187	10.29
GSM405286	glioma 188	9.6512
GSM405287	glioma 189	8.77123
GSM405288	glioma 190	9.42876
GSM405289	glioma 194	10.3806
GSM405290	glioma 196	9.89935
GSM405291	glioma 198	9.65597
GSM405292	glioma 199	10.3368
GSM405293	glioma 201	9.5508
GSM405294	glioma 203	10.1671
GSM405295	glioma 204	9.44671
GSM405296	glioma 206	9.39539
GSM405297	glioma 207	9.68403
GSM405298	glioma 209	9.33785
GSM405299	glioma 210	10.5003
GSM405300	glioma 214	9.30585
GSM405301	glioma 216	10.0569
GSM405302	glioma 218	9.5745
GSM405303	glioma 219	10.2015
GSM405304	glioma 222	10.1037
GSM405305	glioma 223	11.2777
GSM405306	glioma 224	9.00756
GSM405307	glioma 225	9.78473
GSM405308	glioma 227	10.5675
GSM405309	glioma 228	9.95783
GSM405310	glioma 229	9.32039
GSM405311	glioma 230	8.94966
GSM405312	glioma 233	9.79508
GSM405313	glioma 237	9.60334
GSM405314	glioma 240	10.0412
GSM405315	glioma 242	9.36104
GSM405316	glioma 243	10.2702
GSM405317	glioma 244	10.4325
GSM405318	glioma 246	9.66005
GSM405319	glioma 247	9.9994
GSM405320	glioma 250	10.2614
GSM405321	glioma 251	10.4077
GSM405322	glioma 252	10.353
GSM405323	glioma 253	10.3719
GSM405324	glioma 254	10.7575
GSM405325	glioma 255	10.1514
GSM405326	glioma 256	10.3907
GSM405327	glioma 257	9.57722
GSM405328	glioma 258	10.4557
GSM405329	glioma 259	10.1547
GSM405330	glioma 260	10.0745
GSM405331	glioma 262	9.69845
GSM405332	control 269	8.7663
GSM405333	glioma 270	10.1432
GSM405334	glioma 271	10.7841
GSM405335	glioma 275	10.0134
GSM405336	control 278	8.84608
GSM405337	glioma 283	11.3725
GSM405338	glioma 284	9.55773
GSM405339	glioma 285	10.5439
GSM405340	glioma 286	9.75087
GSM405341	glioma 291	10.1788
GSM405342	glioma 293	8.77758
GSM405343	glioma 294	10.4958
GSM405344	glioma 295	10.2157
GSM405345	glioma 299	10.0468
GSM405346	glioma 300	8.96795
GSM405347	glioma 306	10.7487
GSM405348	glioma 308	8.8119
GSM405349	glioma 310	10.1599
GSM405350	glioma 315	9.92355
GSM405351	glioma 319	10.5325
GSM405352	glioma 328	10.2542
GSM405353	glioma 332	9.54098
GSM405354	glioma 333	9.5702
GSM405355	glioma 336	10.279
GSM405356	glioma 337	9.48233
GSM405357	control 343	8.83807
GSM405358	control 344	8.95087
GSM405359	control 345	8.79623
GSM405360	control 346	9.0203
GSM405361	glioma 351	9.86554
GSM405362	glioma 352	9.97314
GSM405363	glioma 353	9.78235
GSM405364	glioma 360	10.1234
GSM405365	glioma 362	8.9872
GSM405366	glioma 368	10.9417
GSM405367	glioma 372	10.4268
GSM405368	glioma 376	9.78112
GSM405369	glioma 378	9.79587
GSM405370	glioma 380	10.0394
GSM405371	glioma 384	9.77039
GSM405372	glioma 387	9.86385
GSM405373	glioma 388	10.3803
GSM405374	glioma 389	10.921
GSM405375	glioma 393	10.406
GSM405376	glioma 395	9.21766
GSM405377	glioma 405	11.9998
GSM405378	glioma 406	8.90808
GSM405379	glioma 411	10.1461
GSM405380	glioma 415	10.0578
GSM405381	glioma 416	9.50844
GSM405382	glioma 417	10.5275
GSM405383	glioma 420	10.4288
GSM405384	glioma 421	10.1118
GSM405385	glioma 425	9.58546
GSM405386	glioma 427	9.7595
GSM405387	glioma 428	10.0571
GSM405388	glioma 431	11.5808
GSM405389	glioma 432	9.53337
GSM405390	glioma 433	10.257
GSM405391	glioma 434	10.9109
GSM405392	glioma 436	10.0969
GSM405393	glioma 437	10.4603
GSM405394	glioma 440	9.32815
GSM405395	glioma 441	9.70728
GSM405396	glioma 442	10.8365
GSM405397	glioma 443	9.16206
GSM405398	glioma 444	10.3775
GSM405399	glioma 445	10.4898
GSM405400	glioma 446	9.41737
GSM405401	glioma 449	10.023
GSM405402	glioma 451	9.89477
GSM405403	glioma 452	10.2396
GSM405404	glioma 455	9.98152
GSM405405	glioma 458	10.3997
GSM405406	glioma 461	9.48742
GSM405407	glioma 462	10.4862
GSM405408	glioma 463	9.41626
GSM405409	glioma 465	9.914
GSM405410	glioma 466	9.88395
GSM405411	glioma 467	10.5347
GSM405412	glioma 468	9.49117
GSM405413	glioma 473	9.9701
GSM405414	glioma 483	10.204
GSM405415	glioma 485	10.2718
GSM405416	glioma 487	11.0696
GSM405417	glioma 488	10.115
GSM405418	glioma 489	10.5429
GSM405419	glioma 490	9.76299
GSM405420	glioma 494	10.0958
GSM405421	glioma 495	9.87089
GSM405422	glioma 496	11.6215
GSM405423	glioma 497	9.13467
GSM405424	glioma 499	9.15475
GSM405425	glioma 500	9.4258
GSM405426	glioma 509	9.23582
GSM405427	glioma 510	10.4932
GSM405428	glioma 512	10.366
GSM405429	glioma 514	9.43534
GSM405430	glioma 515	10.1873
GSM405431	glioma 519	10.3303
GSM405432	glioma 520	10.5825
GSM405433	glioma 524	9.54812
GSM405434	glioma 525	10.5891
GSM405435	glioma 529	8.94868
GSM405436	glioma 532	10.3696
GSM405437	glioma 533	9.93537
GSM405438	glioma 535	10.1965
GSM405439	glioma 536	9.03504
GSM405440	glioma 537	10.2752
GSM405441	glioma 538	9.47527
GSM405442	glioma 540	10.2889
GSM405443	glioma 543	9.99059
GSM405444	glioma 545	9.04014
GSM405445	glioma 547	10.0248
GSM405446	glioma 564	9.76039
GSM405447	glioma 565	9.79169
GSM405448	glioma 566	9.82051
GSM405449	glioma 567	10.1656
GSM405450	glioma 568	9.50904
GSM405451	glioma 569	9.25524
GSM405452	glioma 584	9.80999
GSM405453	glioma 585	9.73701
GSM405454	glioma 601	10.3124
GSM405455	glioma 603	10.0572
GSM405456	glioma 609	10.0109
GSM405457	glioma 610	9.89665
GSM405458	glioma 612	9.71672
GSM405459	glioma 615	10.3822
GSM405460	glioma 619	10.7693
GSM405461	glioma 627	9.8175
GSM405462	glioma 628	8.51731
GSM405463	glioma 629	10.3354
GSM405464	glioma 631	9.23994
GSM405465	glioma 634	10.5648
GSM405466	glioma 635	10.0375
GSM405467	glioma 636	10.9509
GSM405468	glioma 638	10.2064
GSM405469	glioma 648	9.31305
GSM405470	glioma 649	9.86454
GSM405471	glioma 651	9.75754
GSM405472	glioma 652	9.93292
GSM405473	glioma 656	10.0015
GSM405474	glioma 657	9.43586
GSM405475	glioma 662	9.6702
GSM405476	glioma 670	10.5845
GSM405477	glioma 691	9.12209
GSM405478	glioma 697	9.28141
GSM405479	glioma 704	10.3262
GSM405480	glioma 709	9.19859
GSM405481	glioma 710	9.24259
GSM405482	glioma 711	8.74037
GSM405483	glioma 712	8.56788

## Sheet: TCGA
ID	LPAR1
TCGA-DU-6404	22.3813
TCGA-DU-6407	6.0691
TCGA-FG-5965	10.2872
TCGA-TQ-A7RK	20.4329
TCGA-DH-A669	0.6469
TCGA-DU-5870	4.2659
TCGA-DU-5872	34.0268
TCGA-DU-6397	5.6317
TCGA-DU-7304	1.0534
TCGA-FG-5963	4.6724
TCGA-FG-A4MT	0.8723
TCGA-TM-A7CF	61.5274
TCGA-TQ-A7RV	12.304
TCGA-TQ-A8XE	22.1805
TCGA-CS-4938	6.2063
TCGA-CS-4941	23.5504
TCGA-CS-4942	12.4619
TCGA-CS-4943	8.823
TCGA-CS-4944	4.5075
TCGA-CS-5390	10.8916
TCGA-CS-5393	15.4381
TCGA-CS-5394	0.721
TCGA-CS-5395	15.6216
TCGA-CS-5396	1.9664
TCGA-CS-5397	26.3765
TCGA-CS-6186	7.605
TCGA-CS-6188	25.6703
TCGA-CS-6290	16.7345
TCGA-CS-6665	30.3402
TCGA-CS-6666	4.0399
TCGA-CS-6667	4.1685
TCGA-CS-6668	2.6715
TCGA-CS-6669	19.7019
TCGA-CS-6670	5.251
TCGA-DB-5270	16.9328
TCGA-DB-5273	37.0445
TCGA-DB-5274	8.5916
TCGA-DB-5275	9.9638
TCGA-DB-5276	49.2194
TCGA-DB-5277	13.2414
TCGA-DB-5278	13.5569
TCGA-DB-5279	0.9189
TCGA-DB-5280	5.6249
TCGA-DB-5281	17.0003
TCGA-DB-A4X9	2.2607
TCGA-DB-A4XA	8.0573
TCGA-DB-A4XB	4.6503
TCGA-DB-A4XC	3.1117
TCGA-DB-A4XD	9.2764
TCGA-DB-A4XE	7.3983
TCGA-DB-A4XF	14.1967
TCGA-DB-A4XG	0.7345
TCGA-DB-A4XH	18.866
TCGA-DB-A64L	1.5094
TCGA-DB-A64O	34.5304
TCGA-DB-A64P	7.4324
TCGA-DB-A64Q	8.0062
TCGA-DB-A64R	1.1255
TCGA-DB-A64S	11.5873
TCGA-DB-A64U	41.195
TCGA-DB-A64V	33.3634
TCGA-DB-A64W	8.0024
TCGA-DB-A64X	7.645
TCGA-DB-A75K	9.3343
TCGA-DB-A75L	5.1206
TCGA-DB-A75M	9.6271
TCGA-DB-A75O	7.5346
TCGA-DB-A75P	15.9731
TCGA-DH-5140	4.0094
TCGA-DH-5141	13.1622
TCGA-DH-5142	22.2514
TCGA-DH-5143	5.941
TCGA-DH-5144	1.4301
TCGA-DH-A66B	4.2271
TCGA-DH-A66D	11.9235
TCGA-DH-A66F	7.538
TCGA-DH-A66G	10.1865
TCGA-DH-A7UR	2.9286
TCGA-DH-A7US	21.0577
TCGA-DH-A7UT	23.0709
TCGA-DH-A7UU	8.9329
TCGA-DH-A7UV	5.0354
TCGA-DU-5847	52.857
TCGA-DU-5849	18.2123
TCGA-DU-5851	38.076
TCGA-DU-5852	19.4744
TCGA-DU-5853	11.9864
TCGA-DU-5854	53.8981
TCGA-DU-5855	9.1148
TCGA-DU-5871	2.1707
TCGA-DU-5874	0.8884
TCGA-DU-6392	6.7056
TCGA-DU-6393	2.5452
TCGA-DU-6394	1.0999
TCGA-DU-6395	9.282
TCGA-DU-6396	48.0859
TCGA-DU-6399	5.6556
TCGA-DU-6400	1.3069
TCGA-DU-6401	4.2709
TCGA-DU-6402	52.144
TCGA-DU-6403	39.9516
TCGA-DU-6405	11.242
TCGA-DU-6406	5.6402
TCGA-DU-6408	5.6793
TCGA-DU-6410	0.7641
TCGA-DU-6542	25.2694
TCGA-DU-7006	18.7454
TCGA-DU-7008	4.804
TCGA-DU-7009	19.7483
TCGA-DU-7010	22.6579
TCGA-DU-7011	14.1498
TCGA-DU-7012	15.2598
TCGA-DU-7013	15.9584
TCGA-DU-7014	9.2786
TCGA-DU-7015	6.2727
TCGA-DU-7018	0.645
TCGA-DU-7290	24.1194
TCGA-DU-7292	11.1323
TCGA-DU-7294	13.2267
TCGA-DU-7298	19.675
TCGA-DU-7299	23.8821
TCGA-DU-7300	17.9902
TCGA-DU-7301	17.9105
TCGA-DU-7302	3.7434
TCGA-DU-7306	6.0252
TCGA-DU-7309	3.5264
TCGA-DU-8158	31.4367
TCGA-DU-8161	26.2035
TCGA-DU-8162	34.7746
TCGA-DU-8163	19.0368
TCGA-DU-8164	3.0731
TCGA-DU-8165	10.4581
TCGA-DU-8166	5.3128
TCGA-DU-8167	31.1589
TCGA-DU-8168	1.1894
TCGA-DU-A5TP	17.4713
TCGA-DU-A5TR	10.5979
TCGA-DU-A5TS	26.9927
TCGA-DU-A5TT	13.8956
TCGA-DU-A5TU	10.4284
TCGA-DU-A5TW	3.0704
TCGA-DU-A5TY	19.326
TCGA-DU-A6S2	13.5149
TCGA-DU-A6S3	11.3657
TCGA-DU-A6S7	6.3398
TCGA-DU-A6S8	4.7959
TCGA-DU-A76K	8.043
TCGA-DU-A76L	15.2166
TCGA-DU-A76O	4.1909
TCGA-DU-A76R	3.8684
TCGA-DU-A7T6	9.9318
TCGA-DU-A7T8	3.9871
TCGA-DU-A7TA	2.038
TCGA-DU-A7TB	33.9473
TCGA-DU-A7TC	2.2808
TCGA-DU-A7TD	3.8118
TCGA-DU-A7TG	10.8111
TCGA-DU-A7TI	7.9081
TCGA-DU-A7TJ	23.5308
TCGA-E1-5302	6.4428
TCGA-E1-5303	19.4852
TCGA-E1-5304	4.436
TCGA-E1-5305	7.8356
TCGA-E1-5307	4.8833
TCGA-E1-5311	2.4582
TCGA-E1-5318	1.2278
TCGA-E1-5319	24.5899
TCGA-E1-5322	10.6336
TCGA-E1-A7YD	6.4659
TCGA-E1-A7YE	4.2167
TCGA-E1-A7YH	31.4474
TCGA-E1-A7YI	5.2732
TCGA-E1-A7YJ	15.8237
TCGA-E1-A7YK	50.4163
TCGA-E1-A7YL	16.3633
TCGA-E1-A7YM	55.8162
TCGA-E1-A7YN	21.9367
TCGA-E1-A7YO	1.5291
TCGA-E1-A7YQ	9.8659
TCGA-E1-A7YS	2.0783
TCGA-E1-A7YU	12.5563
TCGA-E1-A7YV	1.4829
TCGA-E1-A7YW	5.9372
TCGA-E1-A7YY	10.296
TCGA-E1-A7Z2	8.3881
TCGA-E1-A7Z3	9.967
TCGA-E1-A7Z4	3.4865
TCGA-E1-A7Z6	1.5879
TCGA-EZ-7264	2.8755
TCGA-F6-A8O3	0.6353
TCGA-F6-A8O4	3.2444
TCGA-FG-5962	5.4516
TCGA-FG-5964	16.6511
TCGA-FG-6688	33.6405
TCGA-FG-6689	15.0032
TCGA-FG-6690	3.5103
TCGA-FG-6691	3.6696
TCGA-FG-6692	36.0437
TCGA-FG-7634	19.0978
TCGA-FG-7636	22.0312
TCGA-FG-7637	3.0959
TCGA-FG-7638	11.8067
TCGA-FG-7641	18.9391
TCGA-FG-7643	47.4116
TCGA-FG-8181	5.691
TCGA-FG-8182	16.5925
TCGA-FG-8185	3.1322
TCGA-FG-8186	5.8825
TCGA-FG-8187	41.1165
TCGA-FG-8188	22.1281
TCGA-FG-8189	8.957
TCGA-FG-8191	24.7432
TCGA-FG-A4MU	21.2377
TCGA-FG-A4MW	32.4395
TCGA-FG-A4MX	9.8509
TCGA-FG-A4MY	31.7442
TCGA-FG-A60J	7.6462
TCGA-FG-A60K	9.7666
TCGA-FG-A60L	29.2435
TCGA-FG-A6IZ	1.5327
TCGA-FG-A6J1	2.7159
TCGA-FG-A6J3	22.4239
TCGA-FG-A70Y	12.0452
TCGA-FG-A70Z	8.1538
TCGA-FG-A710	2.6882
TCGA-FG-A711	4.2079
TCGA-FG-A713	21.8893
TCGA-FG-A87N	24.5317
TCGA-FG-A87Q	47.1932
TCGA-FN-7833	2.4079
TCGA-HT-7467	62.9781
TCGA-HT-7468	7.3932
TCGA-HT-7469	2.38
TCGA-HT-7470	34.4635
TCGA-HT-7471	5.0803
TCGA-HT-7472	15.9427
TCGA-HT-7473	7.1614
TCGA-HT-7474	25.736
TCGA-HT-7475	16.7061
TCGA-HT-7476	6.9451
TCGA-HT-7477	4.7726
TCGA-HT-7478	39.3357
TCGA-HT-7479	35.8531
TCGA-HT-7480	6.9125
TCGA-HT-7481	40.1376
TCGA-HT-7482	29.036
TCGA-HT-7483	7.4741
TCGA-HT-7485	10.4173
TCGA-HT-7601	102.805
TCGA-HT-7602	46.993
TCGA-HT-7603	15.8643
TCGA-HT-7604	11.2338
TCGA-HT-7605	18.2214
TCGA-HT-7606	4.7529
TCGA-HT-7607	13.9572
TCGA-HT-7608	2.81
TCGA-HT-7609	10.0292
TCGA-HT-7610	10.6765
TCGA-HT-7611	10.7737
TCGA-HT-7616	3.7909
TCGA-HT-7620	70.2974
TCGA-HT-7676	6.3586
TCGA-HT-7677	12.2996
TCGA-HT-7680	1.6342
TCGA-HT-7681	9.877
TCGA-HT-7684	7.8072
TCGA-HT-7686	18.38
TCGA-HT-7687	6.0827
TCGA-HT-7688	16.0845
TCGA-HT-7689	29.783
TCGA-HT-7690	13.4617
TCGA-HT-7691	17.3126
TCGA-HT-7692	3.4901
TCGA-HT-7693	1.4137
TCGA-HT-7694	29.6773
TCGA-HT-7695	14.5967
TCGA-HT-7854	11.6082
TCGA-HT-7855	2.958
TCGA-HT-7856	23.8957
TCGA-HT-7857	20.214
TCGA-HT-7858	20.9748
TCGA-HT-7860	8.6338
TCGA-HT-7873	11.3351
TCGA-HT-7874	21.6799
TCGA-HT-7875	5.8258
TCGA-HT-7877	18.2218
TCGA-HT-7879	11.968
TCGA-HT-7880	23.1416
TCGA-HT-7881	41.0307
TCGA-HT-7882	20.6503
TCGA-HT-7884	20.4787
TCGA-HT-7902	89.2454
TCGA-HT-8010	7.28
TCGA-HT-8011	1.9583
TCGA-HT-8012	2.3296
TCGA-HT-8013	7.7525
TCGA-HT-8015	28.6846
TCGA-HT-8018	10.8376
TCGA-HT-8019	13.171
TCGA-HT-8104	33.6514
TCGA-HT-8105	3.9954
TCGA-HT-8106	34.9725
TCGA-HT-8107	25.6272
TCGA-HT-8108	4.3001
TCGA-HT-8109	17.5577
TCGA-HT-8110	14.6005
TCGA-HT-8111	37.1044
TCGA-HT-8113	14.8801
TCGA-HT-8114	5.1187
TCGA-HT-8558	64.2185
TCGA-HT-8563	14.8376
TCGA-HT-8564	15.5855
TCGA-HT-A4DS	8.3936
TCGA-HT-A4DV	54.3832
TCGA-HT-A5R5	3.6394
TCGA-HT-A5R7	12.4089
TCGA-HT-A5R9	1.8861
TCGA-HT-A5RA	29.504
TCGA-HT-A5RB	8.9182
TCGA-HT-A5RC	28.5413
TCGA-HT-A614	26.4546
TCGA-HT-A615	9.676
TCGA-HT-A616	3.9494
TCGA-HT-A617	15.495
TCGA-HT-A618	26.4117
TCGA-HT-A619	0.5941
TCGA-HT-A61A	25.5167
TCGA-HT-A61B	5.5583
TCGA-HT-A61C	19.1467
TCGA-HT-A74H	38.5319
TCGA-HT-A74J	3.8681
TCGA-HT-A74K	14.7378
TCGA-HT-A74L	3.665
TCGA-HT-A74O	6.5571
TCGA-HW-7486	64.4312
TCGA-HW-7487	15.2265
TCGA-HW-7489	10.0664
TCGA-HW-7490	4.2393
TCGA-HW-7491	3.6344
TCGA-HW-7493	4.3725
TCGA-HW-7495	29.737
TCGA-HW-8319	11.9268
TCGA-HW-8320	5.6895
TCGA-HW-8321	16.1868
TCGA-HW-8322	7.0316
TCGA-HW-A5KJ	1.0415
TCGA-HW-A5KK	47.0191
TCGA-HW-A5KL	12.6378
TCGA-HW-A5KM	5.7121
TCGA-IK-7675	4.9334
TCGA-IK-8125	2.4557
TCGA-KT-A74X	3.2693
TCGA-KT-A7W1	10.4757
TCGA-P5-A5ET	15.796
TCGA-P5-A5EU	14.9711
TCGA-P5-A5EV	2.5378
TCGA-P5-A5EW	8.4714
TCGA-P5-A5EX	7.3722
TCGA-P5-A5EY	6.5169
TCGA-P5-A5EZ	29.7567
TCGA-P5-A5F0	3.4009
TCGA-P5-A5F1	5.8066
TCGA-P5-A5F2	8.5522
TCGA-P5-A5F4	8.2819
TCGA-P5-A5F6	0.1881
TCGA-P5-A72U	19.5947
TCGA-P5-A72W	4.9669
TCGA-P5-A72X	4.0068
TCGA-P5-A72Z	0.4066
TCGA-P5-A730	10.8883
TCGA-P5-A731	5.0333
TCGA-P5-A733	1.1801
TCGA-P5-A735	11.9966
TCGA-P5-A736	5.2554
TCGA-P5-A737	2.9135
TCGA-P5-A77W	5.5234
TCGA-P5-A77X	7.2835
TCGA-P5-A780	30.4358
TCGA-P5-A781	16.0491
TCGA-QH-A65R	1.1482
TCGA-QH-A65S	33.1811
TCGA-QH-A65V	28.2541
TCGA-QH-A65X	1.0115
TCGA-QH-A65Z	6.7563
TCGA-QH-A6CS	58.5316
TCGA-QH-A6CU	19.7405
TCGA-QH-A6CV	15.2094
TCGA-QH-A6CW	6.4201
TCGA-QH-A6CX	33.4019
TCGA-QH-A6CY	28.0866
TCGA-QH-A6CZ	3.456
TCGA-QH-A6X3	11.957
TCGA-QH-A6X4	16.4401
TCGA-QH-A6X5	28.8776
TCGA-QH-A6X8	10.8993
TCGA-QH-A6X9	4.3811
TCGA-QH-A6XA	14.1802
TCGA-QH-A6XC	14.8164
TCGA-QH-A86X	1.8464
TCGA-QH-A870	2.5392
TCGA-R8-A6MK	7.1781
TCGA-R8-A6ML	4.5336
TCGA-R8-A6MO	31.8378
TCGA-RY-A83X	12.9006
TCGA-RY-A83Y	3.0949
TCGA-RY-A83Z	1.7928
TCGA-RY-A840	0.4865
TCGA-RY-A843	7.2893
TCGA-RY-A845	3.0853
TCGA-RY-A847	6.5399
TCGA-S9-A6TS	19.5192
TCGA-S9-A6TU	13.4422
TCGA-S9-A6TV	8.5745
TCGA-S9-A6TW	2.3564
TCGA-S9-A6TX	13.6792
TCGA-S9-A6TY	6.2544
TCGA-S9-A6TZ	3.7182
TCGA-S9-A6U0	17.5336
TCGA-S9-A6U1	13.5257
TCGA-S9-A6U2	1.8834
TCGA-S9-A6U5	2.8748
TCGA-S9-A6U6	4.0985
TCGA-S9-A6U8	17.5157
TCGA-S9-A6U9	9.1481
TCGA-S9-A6UA	39.1938
TCGA-S9-A6UB	14.5547
TCGA-S9-A6WD	9.8967
TCGA-S9-A6WE	5.6846
TCGA-S9-A6WG	7.0112
TCGA-S9-A6WH	0.8506
TCGA-S9-A6WI	34.5235
TCGA-S9-A6WL	4.9662
TCGA-S9-A6WM	16.5251
TCGA-S9-A6WN	1.6993
TCGA-S9-A6WO	4.6587
TCGA-S9-A6WP	9.646
TCGA-S9-A6WQ	27.85
TCGA-S9-A7IQ	7.0478
TCGA-S9-A7IS	12.1313
TCGA-S9-A7IX	18.1678
TCGA-S9-A7IY	8.4529
TCGA-S9-A7IZ	15.4798
TCGA-S9-A7J0	5.1656
TCGA-S9-A7J1	18.1045
TCGA-S9-A7J2	1.464
TCGA-S9-A7J3	9.7856
TCGA-S9-A7QW	3.3672
TCGA-S9-A7QX	4.49
TCGA-S9-A7QY	23.9987
TCGA-S9-A7QZ	5.3107
TCGA-S9-A7R1	0.7239
TCGA-S9-A7R2	39.1167
TCGA-S9-A7R3	9.2489
TCGA-S9-A7R4	9.4958
TCGA-S9-A7R7	12.2296
TCGA-S9-A7R8	12.8277
TCGA-S9-A89V	12.7584
TCGA-S9-A89Z	8.1055
TCGA-TM-A7C3	10.5836
TCGA-TM-A7C4	2.2649
TCGA-TM-A7C5	0.845
TCGA-TM-A7CA	13.7503
TCGA-TM-A84C	73.385
TCGA-TM-A84F	18.0733
TCGA-TM-A84G	0.4679
TCGA-TM-A84H	4.7981
TCGA-TM-A84I	2.0311
TCGA-TM-A84J	1.8487
TCGA-TM-A84L	19.9642
TCGA-TM-A84M	1.6578
TCGA-TM-A84O	17.5434
TCGA-TM-A84Q	13.6025
TCGA-TM-A84R	16.004
TCGA-TM-A84S	13.8911
TCGA-TM-A84T	10.2361
TCGA-TQ-A7RF	2.7804
TCGA-TQ-A7RG	7.0928
TCGA-TQ-A7RH	4.9519
TCGA-TQ-A7RI	10.3193
TCGA-TQ-A7RJ	1.7414
TCGA-TQ-A7RM	0.3414
TCGA-TQ-A7RN	4.736
TCGA-TQ-A7RO	1.3178
TCGA-TQ-A7RP	26.8
TCGA-TQ-A7RQ	0.3283
TCGA-TQ-A7RR	35.3826
TCGA-TQ-A7RS	11.9371
TCGA-TQ-A7RU	3.643
TCGA-TQ-A7RW	15.3649
TCGA-VM-A8C8	8.4523
TCGA-VM-A8C9	19.0259
TCGA-VM-A8CA	1.7573
TCGA-VM-A8CB	0.5006
TCGA-VM-A8CD	31.944
TCGA-VM-A8CE	21.5502
TCGA-VM-A8CF	7.4371
TCGA-VM-A8CH	12.0344
TCGA-VV-A829	4.2409
TCGA-VV-A86M	7.2864
TCGA-VW-A7QS	2.1639
TCGA-VW-A8FI	27.7453
TCGA-W9-A837	7.1412
TCGA-WH-A86K	6.4761
TCGA-WY-A858	13.9605
TCGA-WY-A859	6.485
TCGA-WY-A85A	5.7338
TCGA-WY-A85B	8.0423
TCGA-WY-A85C	0.9527
TCGA-WY-A85D	7.0453
TCGA-WY-A85E	11.7102

## Sheet: CGGA
CGGA.ID	PRS.type	Histology	Grade	Gender	OS	Censor	Age	IDH.mutation.status	1p19q.codel.status	Expression
CGGA_1006	Primary	AA	WHO III	Male	254	1	42	Wildtype	Non-codel	19.49
CGGA_1022	Recurrent	rA	WHO II	Female	518	0	62	Wildtype	Non-codel	32.03
CGGA_1034	Primary	AA	WHO III	Male	753	1	23	Wildtype	Non-codel	12.52
CGGA_1079	Primary	AA	WHO III	Male	471	1	38	Wildtype	Non-codel	12.92
CGGA_1081	Recurrent	rAA	WHO III	Female	216	1	30	Wildtype	Non-codel	16.73
CGGA_1140	Recurrent	rAA	WHO III	Female	921	1	49	Wildtype	Non-codel	56.11
CGGA_1145	Recurrent	rAA	WHO III	Male	239	1	41	Wildtype	Non-codel	26.03
CGGA_1263	Primary	AA	WHO III	Male	772	1	50	Wildtype	Non-codel	10.62
CGGA_1280	Primary	AA	WHO III	Male	447	1	74	Wildtype	Non-codel	14.64
CGGA_1281	Primary	AA	WHO III	Male	2909	0	45	Wildtype	Codel	8.97
CGGA_1284	Primary	AA	WHO III	Male	97	1	73	Wildtype	Non-codel	31.47
CGGA_1292	Primary	AA	WHO III	Male	2901	0	17	Wildtype	Non-codel	7.53
CGGA_1340	Primary	AA	WHO III	Male	1109	1	35	Wildtype	Non-codel	45.14
CGGA_1408	Primary	AA	WHO III	Female	1362	1	64	Wildtype	Non-codel	1.99
CGGA_1411	Recurrent	rAA	WHO III	Female	329	1	40	Wildtype	Non-codel	56.24
CGGA_235	Primary	O	WHO II	Male	2340	1	24	Mutant	Codel	12.63
CGGA_269	Primary	A	WHO II	Female	2932	0	45	Wildtype	Non-codel	15.85
CGGA_276	Primary	O	WHO II	Male	529	0	44	Mutant	Non-codel	132.87
CGGA_323	Primary	O	WHO II	Female	4338	0	48	Wildtype	Non-codel	28.81
CGGA_330	Primary	AA	WHO III	Male	1121	1	45	Wildtype	Non-codel	39.77
CGGA_426	Primary	AA	WHO III	Male	1560	1	50	Wildtype	Non-codel	37
CGGA_448	Primary	AA	WHO III	Male	354	1	64	Wildtype	Non-codel	28.39
CGGA_488	Primary	AA	WHO III	Male	435	1	23	Wildtype	Non-codel	6.99
CGGA_493	Primary	A	WHO II	Female	2382	1	32	Mutant	Non-codel	59.38
CGGA_541	Primary	A	WHO II	Female	4376	0	36	Wildtype	Non-codel	19.2
CGGA_564	Primary	AA	WHO III	Male	679	1	47	Wildtype	Non-codel	37.92
CGGA_565	Primary	AA	WHO III	Male	3605	0	51	Wildtype	Non-codel	62.77
CGGA_578	Primary	AA	WHO III	Female	362	1	61	Wildtype	Non-codel	48.19
CGGA_599	Primary	AO	WHO III	Female	418	1	66	Wildtype	Non-codel	107.66
CGGA_616	Primary	AA	WHO III	Male	952	1	43	Wildtype	Non-codel	35.55
CGGA_630	Recurrent	rO	WHO III	Male	4300	0	43	Mutant	Codel	8.4
CGGA_633	Primary	O	WHO II	Female	1812	1	56	Wildtype	Non-codel	5.21
CGGA_638	Primary	O	WHO II	Male	2386	0	42	Mutant	Codel	17.19
CGGA_643	Primary	AA	WHO III	Male	331	1	56	Wildtype	Non-codel	1.54
CGGA_659	Primary	O	WHO II	Female	730	0	50	Wildtype	Non-codel	15.06
CGGA_678	Recurrent	rAA	WHO III	Male	386	1	56	Wildtype	Non-codel	17.31
CGGA_727	Primary	AA	WHO III	Male	1023	1	45	Wildtype	Non-codel	71.38
CGGA_766	Primary	O	WHO II	Male	4103	0	32	Mutant	Codel	1.91
CGGA_791	Primary	AA	WHO III	Male	252	1	55	Wildtype	Non-codel	47.23
CGGA_796	Primary	A	WHO II	Male	559	0	60	Wildtype	Non-codel	54.35
CGGA_807	Primary	A	WHO II	Male	4040	0	42	Wildtype	Non-codel	29.03
CGGA_871	Primary	O	WHO II	Male	3964	0	37	Mutant	Codel	11.28
CGGA_D11	Primary	AA	WHO III	Female	827	1	53	Wildtype	Non-codel	9.86
CGGA_D16	Primary	AA	WHO III	Female	261	1	59	Wildtype	Non-codel	56.05
CGGA_D44	Primary	AA	WHO III	Female	313	1	18	Wildtype	Non-codel	4.97
CGGA_D58	Recurrent	rAA	WHO III	Male	181	1	24	Wildtype	Codel	76.71
CGGA_J030	Primary	O	WHO II	Male	3389	0	38	Mutant	Codel	12.19
CGGA_J130	Recurrent	rA	WHO II	Male	3116	0	40	Wildtype	Non-codel	22.46
CGGA_1005	Primary	A	WHO II	Female	3815	0	41	Mutant	Non-codel	8.13
CGGA_1013	Primary	A	WHO II	Female	1725	1	38	Mutant	Non-codel	3.32
CGGA_1020	Primary	A	WHO II	Female	1120	1	38	Mutant	Non-codel	27.56
CGGA_1027	Primary	AO	WHO III	Male	2688	0	37	Mutant	Codel	2.89
CGGA_1031	Primary	A	WHO II	Female	2457	1	31	Mutant	Non-codel	15.29
CGGA_1061	Recurrent	rAA	WHO III	Female	532	1	43	Mutant	Non-codel	7.82
CGGA_1094	Recurrent	rAA	WHO III	Female	252	1	40	Mutant	Non-codel	11.95
CGGA_1113	Primary	AO	WHO III	Male	1265	1	34	Mutant	Codel	2.06
CGGA_1146	Primary	AA	WHO III	Male	2498	0	35	Mutant	Non-codel	27.37
CGGA_1160	Primary	AA	WHO III	Female	426	1	43	Mutant	Non-codel	38.11
CGGA_1189	Primary	AO	WHO III	Female	3082	0	34	Mutant	Codel	11.42
CGGA_1190	Primary	AA	WHO III	Female	3082	0	45	Mutant	Non-codel	1.39
CGGA_1215	Recurrent	rAA	WHO III	Male	29	1	37	Mutant	Non-codel	49.12
CGGA_1231	Recurrent	rAA	WHO III	Female	2279	1	31	Wildtype	Non-codel	37.87
CGGA_1307	Primary	AA	WHO III	Female	965	0	25	Mutant	Non-codel	16.32
CGGA_1322	Primary	AA	WHO III	Male	253	1	10	Mutant	Non-codel	12.96
CGGA_1329	Recurrent	rAA	WHO III	Female	326	1	43	Mutant	Non-codel	43.13
CGGA_1330	Primary	A	WHO II	Male	2846	0	47	Mutant	Non-codel	50.61
CGGA_1374	Recurrent	rAA	WHO III	Male	141	1	22	Mutant	Non-codel	5.46
CGGA_1388	Recurrent	rAA	WHO III	Male	485	1	37	Mutant	Non-codel	32.52
CGGA_1406	Primary	A	WHO II	Male	2154	1	34	Mutant	Non-codel	73.57
CGGA_236	Primary	O	WHO II	Male	706	0	47	Mutant	Codel	1.2
CGGA_241	Primary	A	WHO II	Male	4809	0	34	Mutant	Non-codel	17.41
CGGA_245	Recurrent	rAA	WHO III	Female	318	1	39	Mutant	Non-codel	36.1
CGGA_251	Primary	A	WHO II	Male	1299	0	45	Mutant	Non-codel	11.38
CGGA_252	Primary	A	WHO II	Female	165	0	24	Mutant	Non-codel	6.45
CGGA_254	Primary	O	WHO II	Male	4793	0	38	Mutant	Codel	71.85
CGGA_256	Primary	A	WHO II	Male	158	0	39	Mutant	Non-codel	55.38
CGGA_261	Primary	A	WHO II	Male	4130	0	27	Mutant	Non-codel	30.86
CGGA_267	Primary	A	WHO II	Male	1374	1	36	Mutant	Non-codel	16.33
CGGA_273	Primary	A	WHO II	Female	2635	1	35	Mutant	Non-codel	5.37
CGGA_283	Primary	O	WHO II	Female	3470	1	47	Mutant	Codel	29.88
CGGA_300	Primary	A	WHO II	Female	2199	1	35	Mutant	Non-codel	66.02
CGGA_314	Recurrent	rO	WHO III	Male	2568	1	39	Mutant	Codel	72.42
CGGA_333	Primary	A	WHO II	Male	1783	0	40	Mutant	Non-codel	5.14
CGGA_337	Primary	AA	WHO III	Female	1008	1	50	Mutant	Non-codel	26.56
CGGA_400	Recurrent	rAA	WHO III	Female	1321	1	38	Mutant	Non-codel	19.53
CGGA_431	Recurrent	rO	WHO III	Male	4515	0	41	Mutant	Codel	2.7
CGGA_446	Primary	O	WHO II	Female	4508	0	35	Mutant	Codel	0.5
CGGA_458	Recurrent	rA	WHO II	Male	419	1	51	Mutant	Non-codel	14.66
CGGA_479	Primary	O	WHO II	Female	4445	0	36	Mutant	Codel	45.31
CGGA_485	Primary	O	WHO II	Male	2437	0	31	Mutant	Codel	8.85
CGGA_490	Primary	AO	WHO III	Female	3804	0	37	Mutant	Codel	30.56
CGGA_501	Primary	O	WHO II	Male	4427	0	40	Mutant	Codel	32.77
CGGA_502	Primary	A	WHO II	Male	4414	0	39	Mutant	Non-codel	3.89
CGGA_510	Primary	AO	WHO III	Male	4403	0	42	Mutant	Codel	10.86
CGGA_543	Primary	O	WHO II	Male	4371	0	43	Mutant	Codel	45.8
CGGA_551	Primary	O	WHO II	Male	4363	0	44	Mutant	Codel	15.93
CGGA_560	Primary	AA	WHO III	Male	4354	0	43	Mutant	Non-codel	4.21
CGGA_580	Primary	A	WHO II	Male	1394	1	43	Mutant	Non-codel	10.53
CGGA_591	Primary	AA	WHO III	Female	1654	1	50	Mutant	Non-codel	7
CGGA_598	Primary	AO	WHO III	Female	3677	1	61	Mutant	Codel	9.23
CGGA_601	Primary	A	WHO II	Male	1133	1	36	Mutant	Non-codel	25.5
CGGA_603	Recurrent	rAA	WHO III	Male	168	0	32	Mutant	Non-codel	28.11
CGGA_605	Recurrent	rA	WHO III	Male	4300	0	43	Mutant	Non-codel	14.18
CGGA_607	Primary	A	WHO II	Male	1389	0	25	Mutant	Non-codel	4.37
CGGA_632	Primary	A	WHO II	Female	576	1	29	Mutant	Non-codel	43.99
CGGA_635	Primary	O	WHO II	Male	4263	0	45	Mutant	Codel	20.87
CGGA_641	Primary	AO	WHO III	Female	3411	1	51	Mutant	Codel	2.18
CGGA_642	Primary	A	WHO II	Male	4249	0	29	Mutant	Non-codel	7.65
CGGA_655	Primary	O	WHO II	Male	4231	0	35	Mutant	Codel	33.35
CGGA_662	Primary	O	WHO II	Female	284	1	59	Mutant	Codel	36.44
CGGA_666	Primary	O	WHO II	Female	2499	1	45	Mutant	Codel	9.73
CGGA_671	Primary	O	WHO II	Female	4215	0	36	Mutant	Codel	10.64
CGGA_675	Primary	O	WHO II	Female	4210	0	23	Mutant	Codel	3.58
CGGA_685	Primary	A	WHO II	Female	3239	1	20	Mutant	Non-codel	8.82
CGGA_689	Primary	O	WHO II	Female	4194	0	36	Mutant	Codel	4.91
CGGA_694	Recurrent	rA	WHO II	Male	1194	1	34	Mutant	Non-codel	70.34
CGGA_698	Primary	A	WHO II	Female	1851	1	61	Mutant	Non-codel	20.51
CGGA_704	Primary	A	WHO II	Male	2572	1	36	Mutant	Non-codel	39.26
CGGA_715	Primary	O	WHO II	Male	3429	0	43	Mutant	Codel	17.4
CGGA_725	Primary	O	WHO II	Male	4147	0	58	Mutant	Codel	43.89
CGGA_752	Primary	O	WHO II	Male	3680	0	39	Mutant	Codel	7.32
CGGA_757	Primary	A	WHO II	Male	1047	1	45	Mutant	Non-codel	42.85
CGGA_760	Primary	O	WHO II	Female	4110	0	34	Mutant	Codel	22.8
CGGA_762	Primary	O	WHO II	Female	4105	0	40	Mutant	Codel	38.82
CGGA_785	Primary	O	WHO II	Male	3517	1	43	Mutant	Codel	45.62
CGGA_812	Primary	O	WHO II	Male	4035	0	27	Mutant	Codel	18.92
CGGA_815	Primary	A	WHO II	Female	2219	1	53	Mutant	Non-codel	43.89
CGGA_818	Primary	A	WHO II	Male	4027	0	46	Mutant	Non-codel	8.4
CGGA_834	Primary	A	WHO II	Male	4013	0	24	Wildtype	Non-codel	26.54
CGGA_835	Primary	O	WHO II	Male	517	0	31	Mutant	Codel	12.76
CGGA_838	Primary	O	WHO II	Female	4011	0	36	Mutant	Codel	3.81
CGGA_843	Primary	O	WHO II	Male	4005	0	29	Mutant	Codel	15.17
CGGA_856	Primary	O	WHO II	Male	1297	0	53	Mutant	Codel	10.76
CGGA_858	Primary	O	WHO II	Male	3984	0	42	Mutant	Codel	28.48
CGGA_864	Primary	O	WHO II	Male	3977	0	34	Mutant	Codel	24.07
CGGA_884	Primary	A	WHO II	Female	1131	1	48	Mutant	Non-codel	5.76
CGGA_892	Primary	O	WHO II	Male	448	0	34	Mutant	Codel	10.05
CGGA_893	Primary	A	WHO II	Female	3160	1	36	Mutant	Non-codel	27.65
CGGA_898	Primary	A	WHO II	Male	1663	1	38	Mutant	Non-codel	26.6
CGGA_904	Primary	A	WHO II	Male	774	1	33	Mutant	Non-codel	5.09
CGGA_905	Primary	A	WHO II	Male	3174	1	46	Mutant	Non-codel	25.55
CGGA_908	Primary	A	WHO II	Male	2436	1	35	Mutant	Non-codel	17.87
CGGA_909	Primary	A	WHO II	Female	3920	0	39	Mutant	Non-codel	9.4
CGGA_D04	Primary	A	WHO II	Male	3697	0	37	Mutant	Non-codel	10.52
CGGA_D07	Primary	O	WHO II	Male	3691	0	36	Mutant	Codel	37.54
CGGA_D15	Primary	O	WHO II	Female	3669	0	38	Mutant	Codel	2.74
CGGA_D20	Primary	A	WHO II	Female	2367	1	40	Mutant	Non-codel	23.26
CGGA_D21	Primary	AA	WHO III	Female	1208	1	37	Mutant	Non-codel	15.58
CGGA_D24	Primary	AA	WHO III	Female	837	1	37	Mutant	Non-codel	22.33
CGGA_D27	Recurrent	rO	WHO III	Male	3650	0	33	Mutant	Codel	1.91
CGGA_D29	Primary	O	WHO II	Male	3643	0	36	Mutant	Codel	45.4
CGGA_D33	Recurrent	rAA	WHO III	Male	116	1	38	Mutant	Non-codel	18.71
CGGA_D40	Recurrent	rA	WHO II	Male	3557	0	44	Mutant	Non-codel	22.5
CGGA_D45	Recurrent	rAA	WHO III	Male	856	0	32	Mutant	Non-codel	2.84
CGGA_D46	Recurrent	rAA	WHO III	Female	300	1	36	Mutant	Non-codel	2.2
CGGA_D47	Primary	O	WHO II	Male	1048	1	36	Mutant	Codel	4.49
CGGA_D48	Recurrent	rAA	WHO III	Female	221	1	23	Mutant	Non-codel	66.99
CGGA_D52	Primary	AO	WHO III	Male	3529	0	46	Mutant	Codel	3.74
CGGA_D56	Recurrent	rAA	WHO III	Male	64	1	45	Mutant	Non-codel	17.04
CGGA_277	Primary	AO	WHO III	Male	4739	0	40	Mutant	NA	34.4
CGGA_J023	Primary	AO	WHO III	Male	1028	1	36	Mutant	Non-codel	3.69
CGGA_J024	Recurrent	rA	WHO II	Female	3410	0	29	Mutant	Non-codel	6.92
CGGA_J042	Recurrent	rA	WHO II	Male	1409	1	38	Mutant	Non-codel	45.94
CGGA_1004	Primary	A	WHO II	Female	899	1	63	Wildtype	Non-codel	20.12
CGGA_1059	Recurrent	rA	WHO II	Female	21	1	54	Mutant	Non-codel	24
CGGA_1071	Primary	A	WHO II	Male	3252	1	42	Wildtype	Non-codel	38.46
CGGA_1118	Recurrent	rAA	WHO III	Male	398	1	31	Mutant	Non-codel	6.96
CGGA_1246	Primary	AO	WHO III	Male	2972	0	53	Mutant	Codel	20.89
CGGA_243	Primary	O	WHO II	Female	2977	0	30	Mutant	Codel	0.88
CGGA_247	Primary	AA	WHO III	Male	609	1	60	Mutant	Non-codel	10.79
CGGA_738	Primary	A	WHO II	Male	4132	0	43	Mutant	Non-codel	13.7
CGGA_253	Primary	A	WHO II	Female	4824	0	37	Mutant	NA	-0.949719
CGGA_258	Primary	A	WHO II	Female	663	1	61	Wildtype	NA	0.988849
CGGA_271	Primary	A	WHO II	Male	1603	0	42	Wildtype	NA	1.44952
CGGA_281	Primary	A	WHO II	Female	1236	0	36	Mutant	NA	0.660878
CGGA_285	Primary	A	WHO II	Male	1576	0	30	Mutant	NA	-0.562365
CGGA_316	Primary	A	WHO II	Female	4347	0	30	Mutant	NA	-1.6179
CGGA_317	Primary	A	WHO II	Female	4346	0	42	Mutant	NA	-1.68497
CGGA_321	Primary	A	WHO II	Male	1681	0	42	Wildtype	NA	-0.94624
CGGA_357	Primary	A	WHO II	Female	2518	1	37	Mutant	NA	-1.19179
CGGA_365	Primary	A	WHO II	Female	3593	0	32	Mutant	NA	0.243782
CGGA_379	Primary	A	WHO II	Female	1077	1	39	Mutant	NA	-0.025465
CGGA_396	Primary	A	WHO II	Female	4241	0	49	Wildtype	NA	-1.39196
CGGA_399	Primary	A	WHO II	Male	2663	1	36	Mutant	NA	-1.52997
CGGA_402	Primary	AA	WHO III	Male	4227	0	53	Mutant	NA	0.0944414
CGGA_407	Primary	A	WHO II	Male	4220	0	33	Mutant	NA	-1.25466
CGGA_433	Primary	A	WHO II	Male	1444	0	30	Mutant	NA	0.187128
CGGA_434	Primary	A	WHO II	Male	4178	0	35	Mutant	NA	0.117904
CGGA_441	Primary	A	WHO II	Female	4159	0	32	Mutant	NA	-0.472434
CGGA_447	Primary	A	WHO II	Female	4173	0	20	Mutant	NA	-0.379161
CGGA_459	Primary	A	WHO II	Male	3613	0	44	Mutant	NA	-1.01621
CGGA_461	Primary	A	WHO II	Male	1266	1	36	Mutant	NA	-0.371845
CGGA_469	Primary	A	WHO II	Male	4138	0	30	Mutant	NA	0.0715289
CGGA_505	Primary	A	WHO II	Male	2994	1	36	Mutant	NA	0.266679
CGGA_522	Primary	A	WHO II	Female	3630	0	24	Mutant	NA	-0.505097
CGGA_542	Primary	A	WHO II	Male	189	0	24	Wildtype	NA	-0.301068
CGGA_544	Primary	A	WHO II	Female	4042	0	44	Mutant	NA	0.679376
CGGA_548	Primary	A	WHO II	Male	177	0	39	Mutant	NA	-1.0626
CGGA_552	Primary	A	WHO II	Female	4033	0	36	Wildtype	NA	-0.152721
CGGA_566	Primary	A	WHO II	Male	1653	1	41	Wildtype	NA	-0.468243
CGGA_571	Primary	A	WHO II	Male	1289	0	38	Mutant	NA	-0.177106
CGGA_583	Primary	A	WHO II	Female	3107	1	36	Mutant	NA	-0.250244
CGGA_590	Primary	A	WHO II	Male	3990	0	36	Mutant	NA	-1.03172
CGGA_592	Primary	A	WHO II	Male	3986	0	47	Mutant	NA	-1.127
CGGA_595	Primary	A	WHO II	Female	1390	0	51	Mutant	NA	0.665569
CGGA_626	Primary	A	WHO II	Male	3944	0	20	Wildtype	NA	1.74094
CGGA_648	Primary	A	WHO II	Female	3647	1	33	Mutant	NA	-0.519804
CGGA_663	Primary	A	WHO II	Female	3880	0	29	Mutant	Non-codel	-0.2538
CGGA_673	Primary	AA	WHO III	Male	150	0	54	Wildtype	NA	2.48684
CGGA_688	Primary	A	WHO II	Male	3866	0	19	Wildtype	NA	0.217477
CGGA_708	Primary	A	WHO II	Female	3837	0	38	Mutant	NA	-0.361567
CGGA_711	Primary	A	WHO II	Male	1798	0	49	Mutant	NA	0.00795793
CGGA_712	Primary	A	WHO II	Male	1111	0	25	Mutant	NA	-0.441853
CGGA_718	Primary	A	WHO II	Male	3829	0	17	Mutant	NA	0.56312
CGGA_736	Primary	A	WHO II	Male	1164	1	38	Mutant	NA	-0.502875
CGGA_743	Primary	A	WHO II	Male	851	1	30	Mutant	NA	-0.875881
CGGA_746	Primary	A	WHO II	Male	332	1	45	Wildtype	NA	0.297811
CGGA_753	Primary	A	WHO II	Male	3217	1	24	Mutant	NA	-0.46192
CGGA_770	Primary	A	WHO II	Male	1057	0	30	Wildtype	NA	0.481879
CGGA_776	Primary	A	WHO II	Female	3761	0	48	Mutant	NA	-0.783428
CGGA_784	Primary	A	WHO II	Male	587	0	47	Wildtype	NA	0.515398
CGGA_792	Primary	A	WHO II	Male	816	1	32	Mutant	NA	-0.06634
CGGA_1046-1	Primary	A	WHO II	Male	3170	0	21	Mutant	NA	-1.84688
CGGA_249	Primary	AA	WHO III	Male	312	1	41	Wildtype	NA	-0.42345
CGGA_331	Primary	AA	WHO III	Female	1638	1	27	Wildtype	NA	-0.829183
CGGA_334	Primary	AA	WHO III	Female	1450	1	35	Wildtype	NA	-0.106729
CGGA_353	Primary	AA	WHO III	Female	516	1	60	Mutant	NA	0.745277
CGGA_354	Primary	AA	WHO III	Male	180	1	62	Mutant	NA	0.593922
CGGA_405	Primary	AA	WHO III	Male	497	1	59	Mutant	NA	-0.28018
CGGA_412	Primary	AA	WHO III	Female	358	1	42	Mutant	NA	0.46202
CGGA_476	Primary	A	WHO II	Female	936	1	37	Wildtype	NA	-0.262618
CGGA_260	Primary	AO	WHO III	Female	567	1	49	Mutant	NA	-0.213823
CGGA_364	Primary	AO	WHO III	Male	666	1	32	Mutant	NA	-1.11178
CGGA_403	Primary	AO	WHO III	Male	925	0	43	Mutant	NA	-1.03332
CGGA_489	Primary	AO	WHO III	Male	3804	0	31	Mutant	NA	-0.874163
CGGA_508	Primary	AO	WHO III	Female	285	1	17	Mutant	NA	0.35419
CGGA_558	Primary	AO	WHO III	Male	188	0	34	Mutant	NA	-0.239246
CGGA_231	Primary	AA	WHO III	Male	510	1	60	Wildtype	NA	-0.625623
CGGA_329	Primary	AA	WHO III	Male	419	1	42	Wildtype	NA	-1.07158
CGGA_351	Primary	AA	WHO III	Female	742	1	35	Wildtype	NA	0.938279
CGGA_352	Primary	AA	WHO III	Male	4304	0	18	Wildtype	NA	-0.644201
CGGA_391	Primary	AOA	WHO III	Female	2010	1	29	Mutant	NA	-0.724413
CGGA_393	Primary	AOA	WHO III	Male	2190	1	65	Mutant	NA	-1.23188
CGGA_438	Primary	AOA	WHO III	Male	686	1	53	Mutant	NA	-0.210813
CGGA_498	Primary	AOA	WHO III	Male	356	1	37	Mutant	NA	0.470136
CGGA_513	Primary	AA	WHO III	Female	1374	1	44	Wildtype	NA	0.427447
CGGA_562	Primary	AA	WHO III	Female	290	1	62	Wildtype	NA	-0.341017
CGGA_577	Primary	AA	WHO III	Female	3901	0	38	Wildtype	NA	1.00678
CGGA_596	Primary	AA	WHO III	Male	1618	1	60	Wildtype	NA	1.80372
CGGA_275	Primary	O	WHO II	Female	4387	0	43	Wildtype	NA	1.02029
CGGA_387	Primary	O	WHO II	Female	539	1	51	Mutant	NA	1.05061
CGGA_484	Primary	O	WHO II	Female	4116	0	32	Mutant	NA	1.00297
CGGA_511	Primary	O	WHO II	Male	3770	0	32	Mutant	NA	0.867609
CGGA_579	Primary	O	WHO II	Female	2125	1	42	Wildtype	NA	-1.091
CGGA_589	Primary	O	WHO II	Male	3991	0	33	Mutant	NA	0.153982
CGGA_639	Primary	O	WHO II	Male	3927	0	47	Mutant	NA	-0.025485
CGGA_672	Primary	O	WHO II	Male	3885	0	22	Mutant	NA	0.698014
CGGA_868	Primary	O	WHO II	Male	3640	0	37	Mutant	NA	0.988663
CGGA_191	Primary	OA	WHO II	Male	3036	1	50	Mutant	NA	0.327041
CGGA_266	Primary	A	WHO II	Male	3328	0	37	Wildtype	NA	-1.24965
CGGA_282	Primary	OA	WHO II	Male	247	1	44	Mutant	NA	-0.863178
CGGA_291	Primary	A	WHO II	Female	1736	0	50	Wildtype	NA	0.294219
CGGA_296	Primary	A	WHO II	Male	198	0	47	Wildtype	NA	-0.142066
CGGA_312	Primary	OA	WHO II	Female	740	1	34	Mutant	NA	-0.75619
CGGA_315	Primary	OA	WHO II	Female	4033	0	33	Mutant	NA	1.0722
CGGA_347	Primary	A	WHO II	Female	3900	1	27	Wildtype	NA	0.548233
CGGA_348	Primary	OA	WHO II	Female	4310	0	43	Mutant	NA	0.658741
CGGA_378	Primary	OA	WHO II	Male	3147	0	51	Mutant	NA	-0.742116
CGGA_395	Primary	A	WHO II	Male	1551	1	54	Wildtype	NA	-0.484747
CGGA_398	Primary	A	WHO II	Male	3115	0	27	Wildtype	NA	0.008955
CGGA_411	Primary	OA	WHO II	Male	4217	0	36	Mutant	NA	1.64201
CGGA_418	Primary	AA	WHO III	Male	4201	0	46	Wildtype	NA	0.67357
CGGA_440	Primary	A	WHO II	Male	4159	0	45	Wildtype	NA	0.663429
CGGA_455	Primary	AA	WHO III	Female	4159	0	46	Wildtype	NA	-0.474104
CGGA_482	Primary	O	WHO II	Male	2511	1	45	Mutant	Codel	2.73802
CGGA_500	Primary	A	WHO II	Female	1520	0	36	Wildtype	NA	-0.894265
CGGA_514	Primary	AA	WHO III	Female	2022	1	53	Wildtype	NA	-1.67164
CGGA_519	Primary	OA	WHO II	Female	4070	0	37	Mutant	NA	1.15512
CGGA_523	Primary	OA	WHO II	Female	4063	0	61	Mutant	NA	1.03095
CGGA_740	Primary	OA	WHO II	Male	766	1	31	Mutant	NA	-0.193298
CGGA_765	Primary	OA	WHO II	Male	3773	0	34	Mutant	NA	1.41407
CGGA_786	Primary	A	WHO II	Male	1234	1	58	Wildtype	NA	1.59306
CGGA_809	Primary	A	WHO II	Male	1252	1	26	Mutant	Non-codel	-1.08286
CGGA_D39	Recurrent	rA	WHO II	Female	355	0	27	Mutant	Non-codel	-1.26472
CGGA_652	Recurrent	rAA	WHO III	Male	476	1	42	Mutant	Non-codel	-0.582493
CGGA_420	Recurrent	rAO	WHO III	Female	3514	0	39	Mutant	Codel	-4.30068
CGGA_232	Recurrent	rAA	WHO III	Male	415	1	28	Wildtype	NA	-0.764954
CGGA_259	Recurrent	rAA	WHO III	Female	649	0	26	Wildtype	NA	-0.739163
CGGA_406	Recurrent	rAA	WHO III	Female	90	1	24	Mutant	Non-codel	-0.384708
CGGA_492	Recurrent	rAA	WHO III	Male	652	0	27	Wildtype	Non-codel	-0.326331
CGGA_703	Recurrent	rAO	WHO III	Female	1355	1	31	Mutant	Non-codel	0.663729
